# Supplementary material for: Oral Etoposide and Trastuzumab Use for HER2-Positive Metastatic Breast Cancer: A Retrospective Study from the Institut Curie Hospitals
Source: Cancers (Basel). 2022 Apr 24;14(9):2114. doi: 10.3390/cancers14092114 (PMC9101021; doi:10.3390/cancers14092114)
Supplement: Supplementary file 1 [file cancers-14-02114-s001.zip]

Archive with 3 entries (3 files):
- Figure S1.pdf
- Table S1 .pdf
- Table S2.pdf
